# Supplementary material for: Effects of Dance Music on Motor Skills and Balance in Children: An Observational Cohort Study
Source: Children (Basel). 2024 Sep 18;11(9):1128. doi: 10.3390/children11091128 (PMC11430602; doi:10.3390/children11091128)
Supplement: Supplementary file 1 [file children-11-01128-s001.zip]

Archive with 1 entries (1 files):
- supplementary files/S1_data.mp4
